# Supplementary material for: Transcriptional epigenetic regulation of Fkbp1/Pax9 genes is associated with impaired sensitivity to platinum treatment in ovarian cancer
Source: Clin Epigenetics. 2021 Aug 28;13:167. doi: 10.1186/s13148-021-01149-8 (PMC8401184; doi:10.1186/s13148-021-01149-8)
Supplement: Supplementary file 13 — Additional file 13. Excel document containing the clinical information of the patients grouped in the different cohorts that were included for the translational phase of the study. [file 13148_2021_1149_MOESM13_ESM.xlsx]

## Sheet: Hospital del Mar 
ID	ECOG score	Ascites	Histology	Grade	Residual disease	Chemotherapy	Relapse	Platin sensitivity	Disease-free survival (months)	Outcome	Overall survival (months)	FKBP1B (MSP)	PAX9 (MSP)
33	1	No	Others	Well differentiated	No data	Cisplatin+cyclophospamide	No	No data		Alive	156	Methylated	Unmethylated
34	2	Yes	Clear cells	Moderately differentiated	Yes	No data	No	No data		Alive	11	Methylated	Undetermined
38	3	Yes	Serous	Moderately differentiated	No data	No data	No	No data		Dead	0	Unmethylated	Unmethylated
39	0	No	Others	Well differentiated	Yes	Other	No	No data		Alive	131	Unmethylated	Unmethylated
40	2	Yes	Mucinus	Moderately differentiated	Yes	Other	Yes	Sensitive	32	Dead	192	Unmethylated	Unmethylated
43	1	No	Clear cells	Moderately differentiated	No	Carboplatin+cyclophospamide	No	No data		Alive	8	Unmethylated	Unmethylated
44	1	Yes	Mucinus	Well differentiated	Yes	No data	No	No data		Dead	16	Unmethylated	Unmethylated
46	0	No	Serous	Well differentiated	No	No data	No	No data		Alive	15	Unmethylated	Unmethylated
47	1	No	Others	Well differentiated	No	Cisplatin+cyclophospamide	No	No data		Alive	109	Methylated	Unmethylated
48	0	No	Serous	Well differentiated	No	Cisplatin+cyclophospamide	No	No data		Alive	39	Methylated	Unmethylated
49	0	No	Clear cells	Moderately differentiated	No	Cisplatin+cyclophospamide	Yes	Sensitive	39	Dead	83	Methylated	Unmethylated
50	1	No	Endometrioid	Moderately differentiated	No	Cisplatin+cyclophospamide	No	No data		Alive	76	Unmethylated	Unmethylated
51	1	No	Others	Undifferentiated	Yes	Carboplatin+taxol	Yes	Resistant	2	Dead	12	Unmethylated	Unmethylated
52	1	No	Serous	Moderately differentiated	No data	Cisplatin+cyclophospamide	No	No data		Alive	94	Methylated	Unmethylated
53	1	Yes	Clear cells	Undifferentiated	Yes	Carboplatin+taxol	Yes	Sensitive	7	Dead	25	Methylated	Unmethylated
54	0	No	Others	Well differentiated	No	No data	No	No data		Alive	48	Methylated	Unmethylated
55	2	Yes	Serous	Well differentiated	Yes	Carboplatin+taxol	No	No data		Alive	41	Unmethylated	Unmethylated
56	2	Yes	Serous	Undifferentiated	Yes	Carboplatin+taxol	Yes	Resistant	0	Dead	5	Unmethylated	Unmethylated
57	2	Yes	Serous	Undifferentiated	Yes	Carboplatin+taxol	Yes	Sensitive		Dead	59	Undetermined	Unmethylated
58	1	Yes	Serous	Undifferentiated	Yes	Carboplatin+taxol	Yes	Resistant	4	Dead	13	Methylated	Unmethylated
59	2	Yes	Serous	Undifferentiated	Yes	Carboplatin+taxol	Yes	Sensitive	18	Dead	68	Unmethylated	Unmethylated
60	2	No	Serous	Undifferentiated	Yes	Carboplatin+taxol	Yes	Sensitive	39	Alive	67	Unmethylated	Unmethylated
61	2	Yes	Mucinus	Undifferentiated	Yes	Carboplatin+taxol	Yes	Sensitive	15	Dead	32	Methylated	Unmethylated
62	2	Yes	Mucinus	Undifferentiated	Yes	Carboplatin+taxol	No	No data		Dead	52	Undetermined	Unmethylated
63	1	Yes	Others	Well differentiated	No	No data	No	No data		Alive	60	Methylated	Unmethylated
64	1	No	Endometrioid	Moderately differentiated	No	Other	Yes	Sensitive	11	Alive	52	Unmethylated	Unmethylated
65	1	Yes	Endometrioid	Well differentiated	No	Carboplatin+taxol	No	No data		Alive	44	Unmethylated	Unmethylated
66	3	Yes	Serous	Moderately differentiated	Yes	Carboplatin+taxol	Yes	Resistant	4	Dead	17	Unmethylated	Unmethylated
67	3	No	Serous	Undifferentiated	No	Carboplatin+taxol	Yes	Resistant	3	Dead	10	Methylated	Unmethylated
68	1	No	Clear cells	Undifferentiated	Yes	Carboplatin+taxol	Yes	Resistant	3	Dead	29	Methylated	Unmethylated
69	2	No	Serous	Undifferentiated	Yes	Carboplatin+taxol	Yes	Resistant	19	Dead	34	Methylated	Unmethylated
70	1	No	Serous	Undifferentiated	No	Cisplatin+cyclophospamide	No	No data		Alive	38	Methylated	Unmethylated
71	1	No	Others	Moderately differentiated	No	Carboplatin+taxol	No	No data		Alive	28	Methylated	Unmethylated
72	1	No	Others	Moderately differentiated	Yes	No data	No	No data		Alive	35	Undetermined	Unmethylated
73	1	No	Serous	Undifferentiated	No	Carboplatin+taxol	No	No data		Alive	27	Methylated	Unmethylated
74	0	No	Others	Moderately differentiated	No	No data	No	No data		Alive	25	Methylated	Unmethylated
75	1	No	Serous	Moderately differentiated	Yes	Carboplatin+taxol	Yes	Resistant	2	Dead	12	Unmethylated	Unmethylated
76	2	Yes	Serous	Undifferentiated	Yes	Cisplatin+cyclophospamide	Yes	Resistant	4	Dead	15	Unmethylated	Unmethylated
77	2	No	Mucinus	Well differentiated	No	Cisplatin+cyclophospamide	No	No data		Alive	25	Methylated	Unmethylated
78	1	Yes	Serous	Undifferentiated	Yes	Carboplatin+taxol	No	No data		Alive	26	Methylated	Unmethylated
79	1	Yes	Serous	Well differentiated	No	Cisplatin+cyclophospamide	No	No data		Alive	17	Methylated	Unmethylated
80	2	No	Serous	Well differentiated	Yes	Carboplatin+taxol	Yes	Sensitive	6	Alive	23	Methylated	Methylated
81	No data	No data	No data	No data	No data	No data	No data	No data				Methylated	Undetermined
82	2	Yes	Serous	Moderately differentiated	No	Carboplatin+taxol	Yes	Sensitive	10	Dead	21	Methylated	Methylated
140	2	Yes	Serous	Undetermined	Yes	Intraperitonel	Yes	Sensitive	12	Dead	21	Methylated	Methylated
141	1	No	Serous	Well differentiated	No	Cisplatin+cyclophospamide	No	No data		Alive	88	Methylated	Methylated
142	3	No	Serous	Well differentiated	Yes	Cisplatin+cyclophospamide	No	No data		Dead	125	Methylated	Methylated
143	3	No	Serous	Moderately differentiated	No	Cisplatin+cyclophospamide	No	No data		Alive	105	Methylated	Methylated
144	2	Yes	Clear cells	Undifferentiated	Yes	No data	No	No data		Dead	1	Methylated	Methylated
145	0	No	Others	Well differentiated	No	No data	No	No data		Alive	5	Methylated	Methylated
147	1	Yes	Others	Well differentiated	No	No data	No	No data		Alive		Methylated	Unmethylated
148	0	Yes	Serous	Well differentiated	No	Cisplatin+cyclophospamide	No	No data		Alive	121	Methylated	Unmethylated
149	0	No	Serous	Well differentiated	No	Cisplatin+cyclophospamide	Yes	Sensitive	38	Dead	98	Unmethylated	Unmethylated
150	1	No	Others	Moderately differentiated	No	Other	No	No data		Alive		Methylated	Unmethylated
151	1	No	Mucinus	Well differentiated	No	Cisplatin+cyclophospamide	No	No data		Alive	110	Unmethylated	Unmethylated
152	0	No	Others	Well differentiated	No	No data	No	No data		Alive	58	Methylated	Methylated
153	0	No	Mucinus	Well differentiated	No	Cisplatin+cyclophospamide	No	No data		Alive	98	Unmethylated	Methylated
155	1	No	Others	Well differentiated	No	No data	No	No data		Alive	57	Unmethylated	Methylated
156	0	No	Others	Well differentiated	No	No data	No	No data		Alive	89	Unmethylated	Unmethylated
157	0	No	Others	Well differentiated	No	No data	No	No data		Alive	79	Unmethylated	Unmethylated
158	2	Yes	Serous	Undifferentiated	Yes	Carboplatin+taxol	Yes	Sensitive	11	Dead	36	Unmethylated	Unmethylated
159	3	Yes	Others	Undifferentiated	Not data	Carboplatin+taxol	Yes	Sensitive	9	Dead	18	Unmethylated	Unmethylated
160	1	No	Others	Well differentiated	No	No data	No	No data		Alive	65	Unmethylated	Unmethylated
161	1	No	Serous	Undifferentiated	Yes	Carboplatin+taxol	Yes	Sensitive	20	Dead	44	Unmethylated	Unmethylated
162	2	Yes	Serous	Undifferentiated	Yes	Carboplatin+taxol	Yes	Sensitive	7	Dead	24	Undetermined	Unmethylated
163	1	No	Serous	Moderately differentiated	No	Carboplatin+taxol	Yes	Sensitive	19	Dead	35	Unmethylated	Unmethylated
164	1	No	Mucinus	Well differentiated	No	No data	Yes	Sensitive	9	Dead	18	Methylated	Unmethylated
165	2	Yes	Mucinus	Moderately differentiated	Yes	Carboplatin+taxol	Yes	Resistant	1	Dead	4	Unmethylated	Unmethylated
166	0	Yes	Others	Undifferentiated	Yes	Carboplatin+taxol	No	No data		Alive	41	Methylated	Unmethylated
167	0	No	Clear cells	Moderately differentiated	No	Carboplatin+taxol	No	No data		Alive	40	Methylated	Unmethylated
168	2	No	Serous	Undifferentiated	No	Carboplatin+taxol	Yes	Sensitive	13	Alive	42	Unmethylated	Unmethylated
169	2	Yes	Serous	Undifferentiated	Yes	Carboplatin+taxol	Yes	Resistant	2	Dead	30	Methylated	Unmethylated
170	0	Yes	Serous	Well differentiated	Yes	Carboplatin+taxol	No	No data		Alive	34	Undetermined	Unmethylated
171	1	Yes	Others	Well differentiated	No	No data	No	No data		Alive	27	Unmethylated	Unmethylated
172	0	No	Serous	Moderately differentiated	No	Carboplatin+taxol	No	No data		Alive	30	Unmethylated	Unmethylated
173	1	Yes	Serous	Moderately differentiated	Yes	Carboplatin+taxol	Yes	Sensitive	9	Dead	26	Unmethylated	Unmethylated
174	0	Yes	Clear cells	Well differentiated	No	Carboplatin+taxol	Yes	Sensitive	12	Alive	20	Methylated	Unmethylated
175	0	No	Serous	Well differentiated	No	Cisplatin+cyclophospamide	No	No data		Alive	20	Methylated	Unmethylated
176	0	No	Others	Well differentiated	Yes	Carboplatin+taxol	No	No data		Alive	3	Unmethylated	Unmethylated

## Sheet: CHUS 
ID	Origin	Histology	Grade	Chemotherapy	Relapse	Platin sensitivity	Disease-free survival (months)	Outcome	Overall Survival (months)	FKBP1B Expression (2ΔΔCt)	Methylation FKBP1B (%)	FKBP1B (MSP)	PAX9 Expression (2ΔΔCt)	Methylation PAX9 (%)	PAX9 (MSP)
562	Adenocarcinoma	Serous	3	Platin + Taxol	Yes	Refractary	4	Dead	173	0.3	0.1	Unmethylated	0	1.3	Unmethylated
563	Carcinoma	Serous	1	Platin + Taxol	Yes	Refractary	19	Dead	82	3.2	0.6	Unmethylated	8.8	5.6	Unmethylated
564	Carcinoma	Serous	2	Platin	No	Sensitive	19	Dead	61	6	1.8	Unmethylated	4.5	35.8	Methylated
565	Cystoadenocarcinoma	Mucinus	3	Platin + Taxol	Yes	Refractary	0	Dead	9	0	20.7	Methylated	0	0.3	Unmethylated
566	Adenocarcinoma	Clear cells	2	Platin + Taxol	No	Refractary	4	Alive	5	0.2	0.6	Unmethylated	22.5	0	Unmethylated
567	Adenocarcinoma	Serous	1	Platin + Taxol	Yes	Refractary	1	Dead	23	0.6	0.5	Unmethylated	0.3	38.4	Methylated
568	Adenocarcinoma	Clear cells	1	Platin + Taxol	No	Refractary	3	Alive	4	0.6	8.8	Unmethylated	0.3	15.7	Unmethylated
569	Adenocarcinoma	Clear cells	1	Other	Yes	Refractary	3	Dead	8	2.7	0.3	Unmethylated	54.1	50.7	Methylated
570	Cystoadenocarcinoma	Serous	3	Platin + Taxol	Yes	Resistant	13	Dead	14			Unmethylated			Unmethylated
571	Adenocarcinoma	Serous	3	Platin + Taxol	No	Refractary	4	Alive	6			Methylated			Unmethylated
572	Cystoadenocarcinoma	Serous	3	Platin + Taxol	Yes	Resistant	15	Dead	36			Unmethylated			Unmethylated
573	Adenocarcinoma	Serous	3	Platin + Taxol	Yes	Refractary	0	Dead	31	0.9	3.1	Unmethylated	3.9	1	Unmethylated
574	Adenocarcinoma	Endometrioid	3	Platin + Taxol	Yes	Resistant	4	Dead	18			Methylated			Undetermined
575	Carcinoma	Serous	3	Platin + Taxol	Yes	No data	0	Dead	42	0.8	0.2	Unmethylated	32	0.3	Unmethylated
576	Adenocarcinoma	Serous	1	Platin + Taxol	No	Refractary	3	Alive	4	0.4	0.2	Methylated	0.8	0.4	Unmethylated
577	Adenocarcinoma	Clear cells	2	Platin + Taxol	No	Refractary	4	Alive	6	2.3	12.4	Methylated	0.5	0.45	Unmethylated
578	Adenocarcinoma	Clear cells	1	Platin + Taxol	Yes	Sensitive	54	Alive	14	3.7	0.6	Unmethylated	95.2	2	Unmethylated
579	Carcinoma	Serous	3	Platin + Taxol	Yes	Refractary	9	Dead	7	1.8	1.9	Methylated	3.1	12	Unmethylated
580	Carcinoma	Undifferentiated	3	Platin + Taxol	Yes	Resistant	9	Dead	18			Unmethylated			Undetermined
581	Adenocarcinoma	Endometrioid	1	Platin + Taxol	No	Refractary	3	Alive	6	0.2	1.4	Unmethylated	3	0.7	Unmethylated
582	Carcinoma	Clear cells	3	Platin + Taxol	No	Refractary	2	Alive	4	0.6	22.1	Methylated	6	4.7	Unmethylated
583	Cystoadenocarcinoma	Serous	3	Platin + Taxol	No	Refractary	3	Alive	4	0.5		Unmethylated			Methylated
584	Adenocarcinoma	Mucinus	1	Platin	Yes	Refractary	4	Dead	3	2.6	1.1	Unmethylated	0.2	68.6	Methylated
585	Cystoadenocarcinoma	Serous	3	Platin + Taxol	Yes	Refractary	0	Dead	17	1.3	0.9	Unmethylated	0	2	Unmethylated
685	Carcinoma	Serous	3	Cisplatin+cyclophospamide	Yes	No data	48	Alive	265	0.4	1.4	Unmethylated	0.1	4.7	Unmethylated
686	Cystoadenocarcinoma	Serous	3	Cisplatin+cyclophospamide	Yes	Refractary	0	Alive	8	0.1	1.3	Unmethylated	0	0.4	Unmethylated
687	Cystoadenocarcinoma	Clear cells	3	Cisplatin+cyclophospamide	Yes	No data	20	Alive	25	0.4	13.2	Unmethylated	0.8	0.3	Unmethylated
688	Carcinoma	Undifferentiated	3	Other	Yes	No data	22	Dead	33	0.3	1.1	Unmethylated			Methylated
689	Carcinoma	Endometrioid	3	Cisplatin+cyclophospamide	No	Sensitive	247	Alive	248	0.2	35	Unmethylated	0.1	1.8	Unmethylated
690	Adenocarcinoma	Clear cells	1	Cisplatin+cyclophospamide	Yes	Sensitive	25	Alive	281	0.1	0.2	Unmethylated	0.3	6.6	Unmethylated
691	Adenocarcinoma	Endometrioid	3	Cisplatin+cyclophospamide	No	Sensitive	82	Dead	82	0.6	0.8	Unmethylated	16.5	0.1	Unmethylated
692	No data	No data	No data	No data	No data	No data	No data	No data	No data			Unmethylated			Methylated
693	Carcinoma	Clear cells	2	Cisplatin+cyclophospamide	No	Sensitive	2	Dead	2	1	0.1	Unmethylated	46.5	29.7	Methylated
694	Carcinoma	Mucinus	3	Not applicable	No	Sensitive	122	Dead	122	0.6	7.2	Unmethylated	0.9	2.5	Unmethylated
695	Carcinoma	Serous	2	Cisplatin+cyclophospamide	No	Sensitive	237	Alive	237	2.1	0.3	Unmethylated	2.4	44.5	Methylated
696	Cystoadenocarcinoma	Serous	3	Platin + Taxol	Yes	Sensitive	16	Dead	38	0.3	2.5	Unmethylated	0.5	0.1	Unmethylated
697	Cystoadenocarcinoma	Endometrioid	1	Platin + Taxol	No	Sensitive	211	Alive	211	2.9	1.1	Unmethylated			Undetermined
698	Carcinoma	Serous	3	Platin + Taxol	Yes	Sensitive	23	Dead	87	0.6	2.4	Unmethylated	36.4	0.2	Unmethylated
699	Adenocarcinoma	Endometrioid	1	Platin + Taxol	No	Sensitive	204	Alive	204	0.1	0.7	Unmethylated	9	0.1	Unmethylated
700	Cystoadenocarcinoma	Serous	2	Platin + Taxol	Yes	Sensitive	22	Dead	53	1.1	0.1	Unmethylated	2.2	0.1	Unmethylated
701	Adenocarcinoma	Clear cells	1	Platin + Taxol	No	Sensitive	32	Alive	193	0.3	0.2	Unmethylated	0.1	50.5	Unmethylated
702	Adenocarcinoma	Serous	3	Platin + Taxol	Yes	Sensitive	20	Dead	26	0.2	1.2	Unmethylated	1	0	Unmethylated
703	Cystoadenocarcinoma	Serous	3	Platin + Taxol	Yes	Sensitive	21	Dead	32			Unmethylated			Unmethylated
704	Adenocarcinoma	Endometrioid	0	Other	Yes	Sensitive	22	Dead	26	0.8	0.1	Unmethylated	21.3	0.1	Unmethylated
705	Adenocarcinoma	Serous	1	Platin + Taxol	Yes	Refractary	5	Dead	31	0.8	4.4	Unmethylated	40.2	1.2	Unmethylated
706	No data	No data	No data	No data	No data	No data	No data	No data	No data			Unmethylated			Unmethylated
707	Carcinoma	Clear cells	3	Platin + Taxol	No	Sensitive	66	Alive	133	3.5	2.2	Unmethylated	1.8	0.2	Unmethylated
708	No data	No data	No data	No data	No data	No data	No data	No data	No data			Unmethylated			Unmethylated
709	No data	No data	No data	No data	No data	No data	No data	No data	No data			Unmethylated			Unmethylated
710	Adenocarcinoma	Serous	2	Platin	Yes	No data	20	Dead	31	0.9	0.7	Unmethylated	0.1	0	Unmethylated
711	Not data	Serous	3	Platin + Taxol	Yes	No data	55	Alive	88	0.1	0.4	Unmethylated	0.6	0	Unmethylated
712	No data	No data	No data	No data	No data	No data	No data	No data	No data			Unmethylated			Unmethylated

## Sheet: HULP
ID	Origin	Histology	Grade	Chemotherapy	Relapse	Platin sensitivity	Disease-free survival (months)	Outcome	Overall Survival (months)	FKBP1B Expression (2ΔΔCt)	Methylation FKBP1B (%)	FKBP1B (MSP)	PAX9 Expression (2ΔΔCt)	Methylation PAX9 (%)	PAX9 (MSP)
330	Not data	Serous	Not data	Not data	Not data	Not data	Not data	Not data	Not data			Methylated			Undeterminated
333	Carcinoma	Serous	2	Platin + Taxol	No data	Sensitive		Alive	27	0.3	5.9	Unmethylated	0.1	11.4	Unmethylated
334	Cystoadenocarcinoma	Serous	0	Not applicable	No data	Resistant		Dead	23	1.9	1.9	Unmethylated	0.1	0.8	Unmethylated
336	Carcinoma	Serous	0	Not applicable	No data	No data		Dead	1	0.1	5.1	Unmethylated	26.5	0.8	Unmethylated
337	Carcinoma	Serous	1	Platin + Taxol	No data	Sensitive		Alive	53	0.2	3	Unmethylated	6.2	3	Methylated
338	Adenocarcinoma	Endometrioid	0	Not applicable	No data	No data		Alive	57	0.4	1.8	Unmethylated	55.4	0.9	Unmethylated
339	Adenocarcinoma	Serous	2	Platin + Taxol	No data	No data		Alive	36	1.1	5.7	Unmethylated	1.8	3.4	Unmethylated
340	Carcinoma	Serous	3	Platin + Taxol	No data	Resistant		Dead	17	0.2	7.8	Unmethylated	0.2	0.1	Methylated
341	Carcinoma	Clear cells	1	Platin + Taxol	No data	Refractary		Dead	37	0.2	2.6	Unmethylated	0.2	3.1	Unmethylated
342	Cystoadenocarcinoma	Serous	2	Platin + Taxol	No data	Resistant		Dead	24	0.2	0.7	Unmethylated	1.1	12	Unmethylated

## Sheet: CNIO
ID	Type	Grade	Disease-free survival (months)	Relapse	Overall Survival (months)	Outcome	FKBP1B (MSP)	PAX9 (MSP)
523	Familiar	IV		Yes	32	Dead	Unmethylated	Methylated
524	Familiar	III		Yes	25	Dead	Methylated	Unmethylated
525	Familiar	III	13	No	60	Alive	Unmethylated	Unmethylated
526	Familiar	III		Yes	14	Dead	Unmethylated	Unmethylated
527	Familiar	III	16	Yes	77	Dead	Unmethylated	Unmethylated
528	Familiar	III	15	No	33	Alive	Unmethylated	Unmethylated
529	Familiar	No data	20	No	72	Alive	Unmethylated	Unmethylated
530	Familiar	II		No	72	Alive	Unmethylated	Unmethylated
531	Familiar	III	23.1	No	23.13	Alive	Unmethylated	Methylated
532	Familiar	III	13.4	Yes	73.2	Dead	Unmethylated	Unmethylated
533	Sporadic	III	20	Yes	82	Dead	Unmethylated	Unmethylated
534	Sporadic	III	14	Yes	15	Dead	Unmethylated	Unmethylated
535	Sporadic	I	1	No	1	Dead	Unmethylated	Unmethylated
536	Sporadic	No data	21	No	11	Dead	Unmethylated	Unmethylated
537	Sporadic	III	15	Yes	61	Dead	Unmethylated	Unmethylated
538	Sporadic	III	6	Yes	43	Dead	Undetermined	Unmethylated
539	Sporadic	III	5	Yes	9	Dead	Undetermined	Unmethylated
540	Sporadic	III	2	Yes	3	Alive	Undetermined	Unmethylated
541	Sporadic	II	37	Yes	79	Alive	Unmethylated	Unmethylated
542	Sporadic	I		No	67	Alive	Unmethylated	Unmethylated
543	Sporadic	III	5	Yes	6	Dead	Unmethylated	Unmethylated
544	Sporadic	III	37	Yes	61	Alive	Unmethylated	Unmethylated
545	Sporadic	III		No	67	Alive	Unmethylated	Unmethylated
546	Sporadic	IV	9	Yes	29	Dead	Unmethylated	Unmethylated
547	Sporadic	III	41	Yes		Alive	Unmethylated	Unmethylated
548	Sporadic	III	3	Yes	5	Alive	Methylated	Unmethylated
549	Sporadic	III	20	Yes	40	Alive	Methylated	Unmethylated
550	Sporadic	III	14	Yes	58	Alive	Unmethylated	Unmethylated
551	Sporadic	III	16	Yes	22	Dead	Unmethylated	Unmethylated
552	Sporadic	II		No	47	Alive	Unmethylated	Unmethylated
553	Sporadic	I	42	Yes	44	Alive	Unmethylated	Unmethylated
554	Sporadic	No data	16	Yes	22	Dead	Unmethylated	Unmethylated
555	Sporadic	III	11	Yes	16	Dead	Unmethylated	Unmethylated
556	Sporadic	I		Yes	33	Alive	Unmethylated	Unmethylated
557	Sporadic	III		No	1	Alive	Unmethylated	Unmethylated
558	Sporadic	III	40	Yes	18	Alive	Unmethylated	Unmethylated
559	Sporadic	No data		No	27	Alive	Unmethylated	Unmethylated
560	Sporadic	II	11	Yes	27	Alive	Undetermined	Unmethylated
561	Sporadic	IV		No	1	Alive	Undetermined	Unmethylated

## Sheet: Hospital Madrid
ID	Histyology	Grade	Chemotherapy	Platin sensitivity	Relapse	Disease-free survival (months)	Overall Survival (months)	Outcome	FKBP1B (MSP)	PAX9 (MSP)
407	Adenocarcinoma	IIIc	Carboplatin + Taxol	Resistant	Yes	6	39	Dead	Unmethylated	Unmethylated
408	Adenocarcinoma	IV	Carboplatin + Taxol	Resistant	Yes	5	31	Dead	Unmethylated	Unmethylated
409	Adenocarcinoma	IV	Carboplatin + Taxol	Refractary	Yes	1	5	Dead	Unmethylated	Unmethylated
410	Adenocarcinoma	IV	Carboplatin + Taxol	Refractary	Yes	0	7	Dead	Unmethylated	Unmethylated
411	Adenocarcinoma	IIIc	Carboplatin + Taxol	Resistant	Yes	6	39	Dead	Unmethylated	Unmethylated
412	Adenocarcinoma	IV	Carboplatin + Taxol	Resistant	Yes	2	21	Dead	Unmethylated	Unmethylated
413	Adenocarcinoma	IIIc	Carboplatin + Taxol	Resistant	Yes	4	18	Dead	Unmethylated	Unmethylated
414	Adenocarcinoma	IV	Carboplatin + Taxol	Resistant	Yes	4	15	Dead	Unmethylated	Unmethylated
415	Adenocarcinoma		Carboplatin + Taxol	Resistant	Yes			Dead	Unmethylated	Methylated
